# Supplementary material for: The Forgotten Test: Missed Opportunities for HIV Diagnosis and Survival Outcomes in Advanced HIV Disease
Source: Viruses. 2026 Mar 15;18(3):356. doi: 10.3390/v18030356 (PMC13030858; doi:10.3390/v18030356)
Supplement: Supplementary file 1 [file viruses-18-00356-s001.zip]

Archive with 1 entries (1 files):
- viruses-4155099-supplementary.pdf
